# Supplementary material for: Electrodeless Synthesis of Low Dispersity Au Nanoparticles and Nanoclusters at an Immiscible Micro Water/Ionic Liquid Interface
Source: Nanomaterials (Basel). 2022 Aug 11;12(16):2748. doi: 10.3390/nano12162748 (PMC9416156; doi:10.3390/nano12162748)
Supplement: Supplementary file 1 [file nanomaterials-12-02748-s001.zip]

Archive with 1 entries (1 files):
- nanomaterials-1841539-supplementary.pdf
